# Supplementary material for: Co-Encapsulation of Simvastatin and Doxorubicin into pH-Sensitive Liposomes Enhances Antitumoral Activity in Breast Cancer Cell Lines
Source: Pharmaceutics. 2023 Jan 21;15(2):369. doi: 10.3390/pharmaceutics15020369 (PMC9960841; doi:10.3390/pharmaceutics15020369)
Supplement: Supplementary file 1 [file pharmaceutics-15-00369-s001.zip]

Archive with 1 entries (1 files):
- pharmaceutics-2131978-supplementary.pdf
